# Supplementary material for: Bacterial Cheaters Evade Punishment by Cyanide
Source: iScience. 2019 Jul 16;19:101–9. doi: 10.1016/j.isci.2019.07.015 (PMC6664145; doi:10.1016/j.isci.2019.07.015)
Supplement: Table S5. Tukey's Post-hoc Test, Related to Figure 2 [file mmc2.xlsx]

## Sheet: Table S5.
Table S5. Tukey’s post-hoc test related to Fig. 2
Comparisons (d.f. = 144)	Adjusted p-valuea
Time = 0h
WT + KCN vs. WT	> 0.9999
WT + KCN vs. lasR + KCN	> 0.9999
WT + KCN vs. lasR	> 0.9999
WT + KCN vs. cioAB PA4129-34 + KCN	> 0.9999
WT + KCN vs. cioAB PA4129-34	> 0.9999
WT + KCN vs. lasR rhlR + KCN	> 0.9999
WT + KCN vs. lasR rhlR	> 0.9999
WT vs. lasR + KCN	> 0.9999
WT vs. lasR	> 0.9999
WT vs. cioAB PA4129-34 + KCN	> 0.9999
WT vs. cioAB PA4129-34	> 0.9999
WT vs. lasR rhlR + KCN	> 0.9999
WT vs. lasR rhlR	> 0.9999
lasR + KCN vs. lasR	> 0.9999
lasR + KCN vs. cioAB PA4129-34 + KCN	> 0.9999
lasR + KCN vs. cioAB PA4129-34	> 0.9999
lasR + KCN vs. lasR rhlR + KCN	> 0.9999
lasR + KCN vs. lasR rhlR	> 0.9999
lasR vs. cioAB PA4129-34 + KCN	> 0.9999
lasR vs. cioAB PA4129-34	> 0.9999
lasR vs. lasR rhlR + KCN	> 0.9999
lasR vs. lasR rhlR	> 0.9999
cioAB PA4129-34 + KCN vs. cioAB PA4129-34	> 0.9999
cioAB PA4129-34 + KCN vs. lasR rhlR + KCN	> 0.9999
cioAB PA4129-34 + KCN vs. lasR rhlR	> 0.9999
cioAB PA4129-34 vs. lasR rhlR + KCN	> 0.9999
cioAB PA4129-34 vs. lasR rhlR	> 0.9999
lasR rhlR + KCN vs. lasR rhlR	> 0.9999
Time = 1h
WT + KCN vs. WT	0.9995
WT + KCN vs. lasR + KCN	> 0.9999
WT + KCN vs. lasR	0.9977
WT + KCN vs. cioAB PA4129-34 + KCN	> 0.9999
WT + KCN vs. cioAB PA4129-34	0.9991
WT + KCN vs. lasR rhlR + KCN	> 0.9999
WT + KCN vs. lasR rhlR	0.9984
WT vs. lasR + KCN	0.999
WT vs. lasR	> 0.9999
WT vs. cioAB PA4129-34 + KCN	0.9961
WT vs. cioAB PA4129-34	> 0.9999
WT vs. lasR rhlR + KCN	0.9977
WT vs. lasR rhlR	> 0.9999
lasR + KCN vs. lasR	0.9961
lasR + KCN vs. cioAB PA4129-34 + KCN	> 0.9999
lasR + KCN vs. cioAB PA4129-34	0.9984
lasR + KCN vs. lasR rhlR + KCN	> 0.9999
lasR + KCN vs. lasR rhlR	0.9973
lasR vs. cioAB PA4129-34 + KCN	0.9891
lasR vs. cioAB PA4129-34	> 0.9999
lasR vs. lasR rhlR + KCN	0.9927
lasR vs. lasR rhlR	> 0.9999
cioAB PA4129-34 + KCN vs. cioAB PA4129-34	0.9947
cioAB PA4129-34 + KCN vs. lasR rhlR + KCN	> 0.9999
cioAB PA4129-34 + KCN vs. lasR rhlR	0.9918
cioAB PA4129-34 vs. lasR rhlR + KCN	0.9967
cioAB PA4129-34 vs. lasR rhlR	> 0.9999
lasR rhlR + KCN vs. lasR rhlR	0.9947
Time = 2h
WT + KCN vs. WT	0.5131
WT + KCN vs. lasR + KCN	> 0.9999
WT + KCN vs. lasR	0.3031
WT + KCN vs. cioAB PA4129-34 + KCN	0.9961
WT + KCN vs. cioAB PA4129-34	0.3187
WT + KCN vs. lasR rhlR + KCN	> 0.9999
WT + KCN vs. lasR rhlR	0.3282
WT vs. lasR + KCN	0.4311
WT vs. lasR	> 0.9999
WT vs. cioAB PA4129-34 + KCN	0.1363
WT vs. cioAB PA4129-34	> 0.9999
WT vs. lasR rhlR + KCN	0.3187
WT vs. lasR rhlR	> 0.9999
lasR + KCN vs. lasR	0.2401
lasR + KCN vs. cioAB PA4129-34 + KCN	0.9988
lasR + KCN vs. cioAB PA4129-34	0.2536
lasR + KCN vs. lasR rhlR + KCN	> 0.9999
lasR + KCN vs. lasR rhlR	0.2619
lasR vs. cioAB PA4129-34 + KCN	0.0583
lasR vs. cioAB PA4129-34	> 0.9999
lasR vs. lasR rhlR + KCN	0.1628
lasR vs. lasR rhlR	> 0.9999
cioAB PA4129-34 + KCN vs. cioAB PA4129-34	0.0629
cioAB PA4129-34 + KCN vs. lasR rhlR + KCN	0.9999
cioAB PA4129-34 + KCN vs. lasR rhlR	0.0658
cioAB PA4129-34 vs. lasR rhlR + KCN	0.1732
cioAB PA4129-34 vs. lasR rhlR	> 0.9999
lasR rhlR + KCN vs. lasR rhlR	0.1796
Time = 3h
WT + KCN vs. WT	0.3815
WT + KCN vs. lasR + KCN	> 0.9999
WT + KCN vs. lasR	0.193
WT + KCN vs. cioAB PA4129-34 + KCN	0.2024
WT + KCN vs. cioAB PA4129-34	0.2322
WT + KCN vs. lasR rhlR + KCN	0.9947
WT + KCN vs. lasR rhlR	0.2821
WT vs. lasR + KCN	0.2374
WT vs. lasR	> 0.9999
WT vs. cioAB PA4129-34 + KCN	0.0002
WT vs. cioAB PA4129-34	> 0.9999
WT vs. lasR rhlR + KCN	0.0752
WT vs. lasR rhlR	> 0.9999
lasR + KCN vs. lasR	0.1057
lasR + KCN vs. cioAB PA4129-34 + KCN	0.3346
lasR + KCN vs. cioAB PA4129-34	0.131
lasR + KCN vs. lasR rhlR + KCN	0.9996
lasR + KCN vs. lasR rhlR	0.1649
lasR vs. cioAB PA4129-34 + KCN	< 0.0001
lasR vs. cioAB PA4129-34	> 0.9999
lasR vs. lasR rhlR + KCN	0.027
lasR vs. lasR rhlR	> 0.9999
cioAB PA4129-34 + KCN vs. cioAB PA4129-34	< 0.0001
cioAB PA4129-34 + KCN vs. lasR rhlR + KCN	0.661
cioAB PA4129-34 + KCN vs. lasR rhlR	< 0.0001
cioAB PA4129-34 vs. lasR rhlR + KCN	0.0352
cioAB PA4129-34 vs. lasR rhlR	> 0.9999
lasR rhlR + KCN vs. lasR rhlR	0.0469
Time = 4h
WT + KCN vs. WT	0.2481
WT + KCN vs. lasR + KCN	> 0.9999
WT + KCN vs. lasR	0.0455
WT + KCN vs. cioAB PA4129-34 + KCN	0.0011
WT + KCN vs. cioAB PA4129-34	0.0469
WT + KCN vs. lasR rhlR + KCN	> 0.9999
WT + KCN vs. lasR rhlR	0.0986
WT vs. lasR + KCN	0.2169
WT vs. lasR	0.9967
WT vs. cioAB PA4129-34 + KCN	< 0.0001
WT vs. cioAB PA4129-34	0.997
WT vs. lasR rhlR + KCN	0.1863
WT vs. lasR rhlR	0.9999
lasR + KCN vs. lasR	0.0375
lasR + KCN vs. cioAB PA4129-34 + KCN	0.0015
lasR + KCN vs. cioAB PA4129-34	0.0388
lasR + KCN vs. lasR rhlR + KCN	> 0.9999
lasR + KCN vs. lasR rhlR	0.0832
lasR vs. cioAB PA4129-34 + KCN	< 0.0001
lasR vs. cioAB PA4129-34	> 0.9999
lasR vs. lasR rhlR + KCN	0.0303
lasR vs. lasR rhlR	> 0.9999
cioAB PA4129-34 + KCN vs. cioAB PA4129-34	< 0.0001
cioAB PA4129-34 + KCN vs. lasR rhlR + KCN	0.0019
cioAB PA4129-34 + KCN vs. lasR rhlR	< 0.0001
cioAB PA4129-34 vs. lasR rhlR + KCN	0.0313
cioAB PA4129-34 vs. lasR rhlR	> 0.9999
lasR rhlR + KCN vs. lasR rhlR	0.0688
Time = 5h
WT + KCN vs. WT	0.212
WT + KCN vs. lasR + KCN	> 0.9999
WT + KCN vs. lasR	0.1549
WT + KCN vs. cioAB PA4129-34 + KCN	< 0.0001
WT + KCN vs. cioAB PA4129-34	0.0698
WT + KCN vs. lasR rhlR + KCN	> 0.9999
WT + KCN vs. lasR rhlR	0.2071
WT vs. lasR + KCN	0.1345
WT vs. lasR	> 0.9999
WT vs. cioAB PA4129-34 + KCN	< 0.0001
WT vs. cioAB PA4129-34	0.9998
WT vs. lasR rhlR + KCN	0.0832
WT vs. lasR rhlR	> 0.9999
lasR + KCN vs. lasR	0.0946
lasR + KCN vs. cioAB PA4129-34 + KCN	< 0.0001
lasR + KCN vs. cioAB PA4129-34	0.0394
lasR + KCN vs. lasR rhlR + KCN	> 0.9999
lasR + KCN vs. lasR rhlR	0.131
lasR vs. cioAB PA4129-34 + KCN	< 0.0001
lasR vs. cioAB PA4129-34	> 0.9999
lasR vs. lasR rhlR + KCN	0.0566
lasR vs. lasR rhlR	> 0.9999
cioAB PA4129-34 + KCN vs. cioAB PA4129-34	< 0.0001
cioAB PA4129-34 + KCN vs. lasR rhlR + KCN	< 0.0001
cioAB PA4129-34 + KCN vs. lasR rhlR	< 0.0001
cioAB PA4129-34 vs. lasR rhlR + KCN	0.022
cioAB PA4129-34 vs. lasR rhlR	0.9998
lasR rhlR + KCN vs. lasR rhlR	0.0808
Time = 6h
WT + KCN vs. WT	< 0.0001
WT + KCN vs. lasR + KCN	> 0.9999
WT + KCN vs. lasR	< 0.0001
WT + KCN vs. cioAB PA4129-34 + KCN	< 0.0001
WT + KCN vs. cioAB PA4129-34	0.0104
WT + KCN vs. lasR rhlR + KCN	> 0.9999
WT + KCN vs. lasR rhlR	0.0006
WT vs. lasR + KCN	< 0.0001
WT vs. lasR	> 0.9999
WT vs. cioAB PA4129-34 + KCN	< 0.0001
WT vs. cioAB PA4129-34	0.9146
WT vs. lasR rhlR + KCN	< 0.0001
WT vs. lasR rhlR	0.9997
lasR + KCN vs. lasR	< 0.0001
lasR + KCN vs. cioAB PA4129-34 + KCN	< 0.0001
lasR + KCN vs. cioAB PA4129-34	0.005
lasR + KCN vs. lasR rhlR + KCN	> 0.9999
lasR + KCN vs. lasR rhlR	0.0003
lasR vs. cioAB PA4129-34 + KCN	< 0.0001
lasR vs. cioAB PA4129-34	0.8412
lasR vs. lasR rhlR + KCN	< 0.0001
lasR vs. lasR rhlR	0.9979
cioAB PA4129-34 + KCN vs. cioAB PA4129-34	< 0.0001
cioAB PA4129-34 + KCN vs. lasR rhlR + KCN	< 0.0001
cioAB PA4129-34 + KCN vs. lasR rhlR	< 0.0001
cioAB PA4129-34 vs. lasR rhlR + KCN	0.0054
cioAB PA4129-34 vs. lasR rhlR	0.9942
lasR rhlR + KCN vs. lasR rhlR	0.0003
Time = 7h
WT + KCN vs. WT	< 0.0001
WT + KCN vs. lasR + KCN	> 0.9999
WT + KCN vs. lasR	< 0.0001
WT + KCN vs. cioAB PA4129-34 + KCN	< 0.0001
WT + KCN vs. cioAB PA4129-34	< 0.0001
WT + KCN vs. lasR rhlR + KCN	> 0.9999
WT + KCN vs. lasR rhlR	< 0.0001
WT vs. lasR + KCN	< 0.0001
WT vs. lasR	> 0.9999
WT vs. cioAB PA4129-34 + KCN	< 0.0001
WT vs. cioAB PA4129-34	0.9398
WT vs. lasR rhlR + KCN	< 0.0001
WT vs. lasR rhlR	0.9999
lasR + KCN vs. lasR	< 0.0001
lasR + KCN vs. cioAB PA4129-34 + KCN	< 0.0001
lasR + KCN vs. cioAB PA4129-34	< 0.0001
lasR + KCN vs. lasR rhlR + KCN	> 0.9999
lasR + KCN vs. lasR rhlR	< 0.0001
lasR vs. cioAB PA4129-34 + KCN	< 0.0001
lasR vs. cioAB PA4129-34	0.7728
lasR vs. lasR rhlR + KCN	< 0.0001
lasR vs. lasR rhlR	0.9921
cioAB PA4129-34 + KCN vs. cioAB PA4129-34	< 0.0001
cioAB PA4129-34 + KCN vs. lasR rhlR + KCN	< 0.0001
cioAB PA4129-34 + KCN vs. lasR rhlR	< 0.0001
cioAB PA4129-34 vs. lasR rhlR + KCN	< 0.0001
cioAB PA4129-34 vs. lasR rhlR	0.9953
lasR rhlR + KCN vs. lasR rhlR	< 0.0001
Time = 20.5h
WT + KCN vs. WT	0.4167
WT + KCN vs. lasR + KCN	0.9976
WT + KCN vs. lasR	0.9986
WT + KCN vs. cioAB PA4129-34 + KCN	< 0.0001
WT + KCN vs. cioAB PA4129-34	0.193
WT + KCN vs. lasR rhlR + KCN	0.9367
WT + KCN vs. lasR rhlR	0.957
WT vs. lasR + KCN	0.8412
WT vs. lasR	0.1243
WT vs. cioAB PA4129-34 + KCN	< 0.0001
WT vs. cioAB PA4129-34	0.0002
WT vs. lasR rhlR + KCN	0.983
WT vs. lasR rhlR	0.9722
lasR + KCN vs. lasR	0.9008
lasR + KCN vs. cioAB PA4129-34 + KCN	< 0.0001
lasR + KCN vs. cioAB PA4129-34	0.0352
lasR + KCN vs. lasR rhlR + KCN	0.9996
lasR + KCN vs. lasR rhlR	0.9999
lasR vs. cioAB PA4129-34 + KCN	< 0.0001
lasR vs. cioAB PA4129-34	0.5474
lasR vs. lasR rhlR + KCN	0.6236
lasR vs. lasR rhlR	0.6794
cioAB PA4129-34 + KCN vs. cioAB PA4129-34	< 0.0001
cioAB PA4129-34 + KCN vs. lasR rhlR + KCN	< 0.0001
cioAB PA4129-34 + KCN vs. lasR rhlR	< 0.0001
cioAB PA4129-34 vs. lasR rhlR + KCN	0.0071
cioAB PA4129-34 vs. lasR rhlR	0.0094
lasR rhlR + KCN vs. lasR rhlR	> 0.9999
a p-values < 0.05 in bold
